# Supplementary material for: Conservation and lineage-specific rearrangements in the GOBP/PBP gene complex of distantly related ditrysian Lepidoptera
Source: PLoS One. 2018 Feb 9;13(2):e0192762. doi: 10.1371/journal.pone.0192762 (PMC5806886; doi:10.1371/journal.pone.0192762)
Supplement: S3 Table — (XLSX) [file pone.0192762.s008.xlsx]

## Sheet: O. nubilalis
Ostrinia nubilalis		Pyraloidea; Crambidae
Type of CDS	gene	Clone	Location
A		28N16	59,920..60,053 (+)
		25F18	4,872..5,005 (+)
GOBP2		28N16	65,575..67,880 (+)
		25F18	9,301..11,716 (+)
PBP-A1_2	PBP2-3 fusion	28N16	69,889..70,991 (+)
PBP-A1	PBP2	25F18	13,552..14,689 (+)
PBP-A2	PBP3	25F18	18,263..19,239 (+)
PBP-A3	PBP1	28N16	76,389..77,260 (+)
		25F18	21,966..22,825 (+)
PBP-B	not found
PBP-C	PBP5	28N16	81,787..80,477 (-)
		25F18	27,425..26,115 (-)
PBP-D	PBP4	28N16	87,426..85,444 (-)
		25F18	32,121..30,841 (-)
B		25F18	44,431..44,919 (+)
C		25F18	57,179..66,174 (+)
D		25F18	66,204..68,720 (-)

## Sheet: A. transitella
Amyelois transitella		Pyraloidea; Pyralidae
Type of CDS	CDS	Scaffold	Location
G	XM_013340530.1	NW_013535784.1	41,422..44,744 (+)
H	XM_013340545.1	NW_013535784.1	49,444..59,295 (-)
GOBP1	XM_013340537.1*	NW_013535784.1	66,483..67,629 (-)
E	XM_013340558.1	NW_013535784.1	96,740..101,579 (-)
F	newly identified	NW_013535784.1	109,771..109,944 (+)
A	newly identified	NW_013535784.1	197,660..197,796 (+)
GOBP2	XM_013340536.1	NW_013535784.1	204,108..205,449 (+)
PBP-A	XM_013340534.1	NW_013535784.1	207,379..208,676 (+)
PBP-B	not found
PBP-C	XM_013340541.1	NW_013535784.1	209,510..210,760 (+)
PBP-D	XM_013340539.1	NW_013535784.1	216,792..218,501 (-)
B	newly identified	NW_013535784.1	226,628..227,119 (+)
C	XM_013340532.1	NW_013535784.1	233,590..239,253 (+)
D	XM_013340542.1	NW_013535784.1	239,299..241,782 (-)
	* CDSs are revised.

## Sheet: B. anynana
Bicyclus anynana		Papilionoidea; Nymphalidae
Type of CDS	CDS (v 1.2)	Scaffold (v 1.2)	Location
G	BANY.1.2.t06859	BANY00071	377,845..382,578 (+)
H	BANY.1.2.t06861	BANY00071	394,908..409,213 (-)
GOBP1	BANY.1.2.t06863*	BANY00071	419,872..423,055 (-)
E	BANY.1.2.t06869	BANY00071	482,042..493,945 (-)
F	newly identified	BANY00071	505,539..505,709 (+)
A	newly identified	BANY00071	616,775..616,911 (+)
GOBP2	BANY.1.2.t06879*	BANY00071	622,168..624,405 (+)
PBP-A	not found
PBP-B	not found
PBP-C	BANY.1.2.t06880*	BANY00071	631,454..633,728 (+)
PBP-D	BANY.1.2.t06881	BANY00071	639,814..642134 (-)
B	not found
C	BANY.1.2.t06882	BANY00071	648,462..656,083 (+)
D	newly identified	BANY00071	656,149..658,621 (-)
	* CDSs are revised.

## Sheet: B. mori
Bombyx mori		Bombycoidea; Bombycidae
Type of CDS	gene	CDS	Location
G	AK378380	BGIBMGA012610	Chr.19	751,829..753,957 (+)
H		BGIBMGA012588	Chr.19	763,931..771,854 (-)
GOBP1	GOBP1	BGIBMGA012611	Chr.19	781,249..784,907 (+)
E		BGIBMGA012587	Chr.19	832,887..839,146 (-)
F		BGIBMGA012612	Chr.19	848,202..849,112 (+)
A		BGIBMGA012613	Chr.19	894,625..894,761 (+)
GOBP2	GOBP2	BGIBMGA012614	Chr.19	900,465..902,244 (+)
PBP-A1	PBP1	BGIBMGA012615	Chr.19	907,055..908,817 (+)
PBP-A2	PBP2	BGIBMGA012616	Chr.19	910,430..911,434 (+)
PBP-B	OBP5		Chr.19	911,463..916,598 (+)
PBP-C	PBP3	BGIBMGA012617	Chr.19	917,645..919,091 (+)
PBP-D	not found
B	FS934192		Chr.19	928,751..929,242 (+)
C		BGIBMGA012618	Chr.19	934,222..937,268 (+)
D		BGIBMGA012586	Chr.19	937,296..940,787 (-)
		BGIBMGA0013061	Chr.13	1,837,504..1,839,298 (-)
	AK3813082	BGIBMGA003966	Chr.19	11,110,687..11,261,419 (-)
	AK3841883	BGIBMGA004142	Chr.19	11,352,606..11,365,353 (+)
	1-3 B. mori orthologues of OBRU01_14486-RA(1), Px004198(2) and Px004200(3)

## Sheet: C. cecrops
Calycopis cecrops		Papilionoidea; Lycaenidae
Type of CDS	CDS	Scaffold	Location
G	2614.4	2614	48,026..52,147 (-)
H	2614.3	2614	26,901..41,190 (+)
GOBP1	2614.2	2614	6,056..10,913 (+)
E	980.29	980	552,923..562,044(+)
F	newly identified	980	533,218..533,328(-)
A	newly identified	980	449,587..449,727 (-)
GOBP2	980.27*	980	441,294..442,786(-)
PBP-A	not found
PBP-B	not found
PBP-C	980.26*	980	430,143..433,957(-)
PBP-D1	980.25*	980	422,017..424,216(+)
PBP-D2	980.23	980	415,610..417,798(+)
B	not found
C	980.22	980	400,117..407,327(-)
D	980.21	980	391,269..399,687(+)
	* CDSs are revised.

## Sheet: D. plexippus
Danaus plexippus		Papilionoidea; Nymphalidae
Type of CDS	CDS (v3)	Scaffold (v3)	Location
G	DPOGS210509-TA	300186	23,847..26,354 (+)
H	DPOGS210502-TA	300186	31,533..36,226 (-)
GOBP1	DPOGS210500-TA*	300186	41,228..42,219 (-)
E	DPOGS210498-TA	300186	66,530..70,146 (-)
F	newly identified	300186	73,924..74,112 (+)
A	newly identified	300186	111,244..111,387 (+)
GOBP2	DPOGS210512-TA*	300186	115,550..116,282 (+)
PBP-A	not found
PBP-B	DPOGS210513-TA	300186	117,652..118,629 (+)
PBP-C	DPOGS210514-TA*	300186	119,041..119,684 (+)
PBP-D	DPOGS210497-TA	300186	121,108..122,148 (-)
B	not found
C	DPOGS210515-TA	300186	128,156..130,452 (+)
D	DPOGS210496-TA	300186	130,507..132,608 (-)
	* CDSs are revised.

## Sheet: H. melpnmene
Heliconius melpomene		Papilionoidea; Nymphalidae
Type of CDS	CDS (Hmel2)	Scaffold (Hmel2)	Location
G	HMEL004628g2.t1	214029	1,506,429..1,513,650 (+)
H	HMEL032635g1.t1	214029	1,519,884..1,523,904 (-)
GOBP1	HMEL004625-RA	214029	1,499,746..1,501,248 (+)
E	HMEL032634g1.t1	214029	1,456,704..1,462,214 (+)
F	HMEL032633g1.t1	214029	1,443,734..1,449,937 (-)
A	HMEL032631g1.t1*	214029	1,386,168..1,386,317 (-)
GOBP2	HMEL022500-RA*	214029	1,380,971..1,382,321 (-)
PBP-A	not found
PBP-B	not found
PBP-C	HMEL016107-RA	214029	1,378,103..1,379,051 (-)
PBP-D	HMEL016108-RA	214029	1,374,536..1,375,412 (+)
B	not found
C	HMEL016109g1.t1	214029	1,363,656..1,366,300 (-)
D	HMEL032630g1.t1	214029	1,360,864..1,363,590 (+)
	* CDSs are revised.

## Sheet: L. accius
Lerema accius		Papilionoidea; Hesperiidae
Type of CDS	CDS (v 1.1)	Scaffold (v 1.1)	Location
G	lac354.6	354_cov60	41,747..42,626 (+)
H	lac354.8	354_cov60	45,530..55,753 (-)
GOBP1	lac354.9	354_cov60	62,817..63,771 (-)
E	lac354.10	354_cov60	92,252..99,261 (-)
F	newly identified	354_cov60	113,311..113,529 (+)
A	newly identified	354_cov60	172,096..172,263 (+)
GOBP2	lac354.11	354_cov60	174,447..175,513 (-)
PBP-A	lac354.12	354_cov60	178,150..180,523 (+)
PBP-B	lac354.13*	354_cov60	182,230..183,297 (+)
PBP-C	lac354.14	354_cov60	183,638..184,624 (+)
PBP-D	lac354.15	354_cov60	189,748..190,735 (-)
B	not found
C	lac354.16	354_cov60	198,507..201,330 (+)
D	lac354.17	354_cov60	201,404..204,280 (-)
	* CDSs are revised.

## Sheet: M. sexta
Manduca sexta		Bombycoidea; Sphingidae
Type of CDS	gene	CDS (2015MCOT)	Scaffold v 1.0	Location
G		Msex2.07433	186	228,835..229,261 (-)
H		Msex2.07432	186	211,415..221,224 (+)
GOBP1	GOBP1	Msex2.07430	186	191,842..194,619 (+)
E		Msex2.07428	186	126,256..127,156 (+)
F		Msex2.05769	186	112,437..112,559 (-)
A		newly identified	118	15,241..15,381 (+)
GOBP2	GOBP2	Msex2.05759	118	22,457..23,840 (+)
PBP-A	PBP1	Msex2.05761	118	27,405..28,580 (+)
PBP-B	PBP4	Msex2.05762	118	30,884..32,990 (+)
PBP-C	PBP3	Msex2.05760	118	34,965..37,048 (+)
PBP-D	PBP2	Msex2.05763	118	40,607..43,143 (-)
B		Msex2.05764	118	58,763..59,248 (+)
C		Msex2.05765	118	66,699..73,316 (+)
D		Msex2.05766	118	73,316..77,154 (-)

## Sheet: O. brumata
Operophtera brumata		Geometroidea; Geometridae
Type of CDS	CDS (v1)	Scaffold (v1)	Location
G	OBRU01_14233-RA*	2570	3,292..9,625 (+)
H	OBRU01_14234-RA	2570	22,482..35,073 (-)
GOBP1a	OBRU01_14237-RA*	2570	43,714..46,244 (-)
E	OBRU01_17246-RA*	3685	1..2,251(-)
F	OBRU01_16758-RA	3685	23,867..23,989(+)
A	OBRU01_17883-RA*	5202	5,156..5,296 (-)
GOBP2	OBRU01_19158-RA	4678	2,299..3,746 (-)
PBP-A	OBRU01_19159-RA*	4678	6,677..7,976 (+)
PBP-B	not found
PBP-C	OBRU01_19159-RA*	4678	18,717..20,294 (+)
PBP-D	OBRU01_19160-RA*	4678	26,744..28,188 (-)
B	newly identified	4678	35,642..36,145 (+)
C	OBRU01_13688-RA	4802	18,122..21,615 (-)
D	OBRU01_13687-RA	4802	13,630..17,925 (+)
GOBP1b	OBRU01_14485-RA*	2721	25,424..31,022 (-)
	OBRU01_14486-RA	2721	37,529..43,489 (+)
	* CDSs are revised.

[truncated: 7 more sheets: P. interpunctella, P. napi, P. sennae, P. xuthus, P. xylostella, S. frugiperda, T. ni]
