# Supplementary material for: Conservation and lineage-specific rearrangements in the GOBP/PBP gene complex of distantly related ditrysian Lepidoptera
Source: PLoS One. 2018 Feb 9;13(2):e0192762. doi: 10.1371/journal.pone.0192762 (PMC5806886; doi:10.1371/journal.pone.0192762)
Supplement: S1 File — (TXT) [file pone.0192762.s010.txt]

>BmorGOBP1
MWKLVVVLTVNLLQGALTDVYVMKDVTLGFGQALEQCREESQLTEEKMEEFFHFWNDDFKFEHRELGCAIQCMSRHFNLLTDSSRMHHENTDKFIKSFPNGEILSQKMIDMIHTCEKKFDSEPDHCWRILRVAECFKDACNKSGLAPSMELILAEFIMESEADK
>BmorGOBP2
MFSFLILVFVASVADSVIGTAEVMSHVTAHFGKTLEECREESGLSVDILDEFKHFWSDDFDVVHRELGCAIICMSNKFSLMDDDVRMHHVNMDEYIKGFPNGQVLAEKMVKLIHNCEKQFDTETDDCTRVVKVAACFKKDSRKEGIAPEVAMIEAVIEKY
>BmorPBP1
MSIQGQIALALMVYMAVGSVDASQEVMKNLSLNFGKALDECKKEMTLTDAINEDFYNFWKEGYEIKNRETGCAIMCLSTKLNMLDPEGNLHHGNAMEFAKKHGADETMAQQLIDIVHGCEKSTPANDDKCIWTLGVATCFKAEIHKLNWAPSMDVAVGEILAEV
>BmorPBP2
MKLQVVLVVLTVEMVCGSRDVMTNLSIQFAKPLEACKKEMGLTETVLKDFYNFWIEDYEFTDRNTGCAILCMSKKLELMDGDYNLHHGKAHEFARKHGADETMAKQLVDLIHGCSQSVATMPDECERTLKVAKCFIAEIHKLKWAPDVELLMAEVLNEVSWKS
>BmorOBP5
MKQRLRVLLLRFCILQTVLSESGVDVVKNLSLSFARFFLECDEERHFQPEVRLKVMTFWYSESSTWDRDVGCAFLCIFKKMEIDNPQDPSYRTHLELLSFANSEDNKIANQMVEIFYACGENTETDPCLWALEQVKCYKNRINQLGLTPTF
>BmorPBP3
MARYNIVVAVLVLGVVGARGSSEAMRHIATGFIRVLDECKQELGLTDHILTDMYHFWKLDYSMMTRETGCAIICMSKKLDLIDGDGKLHHGNAQAYALKHGAATEVAAKLVEVIHGCEKLHESIDDQCSRVLEVAKCFRTGVHELHWAPKLDVIVGEVMTEI
>CsupPBP1
MVRDTMMLKLVVVMCLTMTVVVDSSQTVMKSMTKNFLKAYEVCAKEYSLKEGTAGILIGFWKDDFSTTSRDVGCAILCLSTKLDLIDPEGKLHHGKATEFAMQHGSGEEMAKKLVEILHNCEQTVTPNEDKCMRALDIAMCFKKELHTLGWAPDPELLFEELIAEMR
>CsupPBP2
MSLYMRIVVLALVYLFNGVESSQEIMKQLSLNFGKAYDSCKKELELPNEVDTDFFNFWKDDYAVTNRLTGCAIMCMSNKLDLLDPDGKMHHGNAREFAKKHGADDSMAQQLIDILHNCEKGASPGPDGDACVQVLEISKCFKVEIHKLNWAPSMDLIMAEVLADV
>CsupPBP3
MKCCLFGILVCFNVMVSDVESSQELIKKMSISFLKVLQECKLELSVPEEVLQSLMTFWNQDTDLSHRELGCVILCVVSKLDLIELETYKLHPDNANEYVKKHGADDETASQIMNILRGCEIKNEAITDHCDRVREIAKCFHGHMHELKWAPNMEVIINELVATKAI
>CmedPBP1
MGFLVKLVLLAMVVGVQSSQDVMKKVTVHFSKALETCKKELDLPDAINTDFFNFWKEDYELQNRLTGCALMCMSSKLDLVDPEGKLHHGNAHEYAKSHGADDSVAKQLVDLLHGCESSTAQSDDDCSRVLGIAKCFKAEIHKLKWAPDMEVVMAEVLAQV
>CmedPBP2
MWAKTLMVVVTVVMMSVNVESSQTLLKDMTKNFLKAYGQCQKELGLPDSTATELMNFWKEGYEIKSREAGCAIMCLSKKLEVIDPEGKLHKGKTTEFIVAHGTDEATAHKLIDILHACMQSVTPSEDHCLMSLQVAMCFKAEIHKLGWAPDTELLFEEMVAEMQ
>CmedPBP4
MEVEMLPEGMKQLTGGFIKVFEACKTELGLKDGMLTDMYHLWREEYDQVSPDAGCMFGCMSKKLDLLDASGKIHHGNTKEYVMQNGGGEDLAAQLLSISQECEKQHEGVEAECARMLEMAKCFRSGIKRVQWSPKMEVVITEIIADV
>DindPBP1
MWVKMILITVAVVMMSVKVDLSQTLLKDMTKNFLKAYEQCQQELSLPESTAKELMFFWKDGYEVSSREAGCTILCLSKKMDLIDPEGKLHKGKSADFVKQHGTDDETANKVVDILHTCESNAAPNDDHCMVALAVALCFKKEIHNLNWAPDPEVILEELMAEMS
>DpleGOBP1
MTSRSGRRLLLLLLVQLAVQLKANVDVMKDVTLGFGEALKLCREESQLTEEKMEEFFHFWRDDFKFDDRAVGCAIKCMSSHFDLLTDSHRMHHRNMDNFIKSFPNGEVLSQQMVTLIHECEQQHDSEEDHCWRILRVAECFKSSCKKHGIAPTMELLMAEFVMESEAN
>DpleGOBP2
MAVRGLLLLSAVLAATSVTVDGTAEVMSHVTAHYGKSLEECRKETGLSKEILEEFKHFWSDDFEIVHRPFGCTLICMSNKFALLQDDARMHHINMNDYVKGFPEGDVLADKLVQMIHKCEKEYDDIKDDCDRVVKVAACFRADAKKEGIAPEVAMIEAVMEQY
>DplePBP-B
MAIMMFAIFILSIFIPSVNLNQDVMKSLSYKFGTKLFECGERTNYTRAMARDILHIWEESYDLNHDETGCLVLCAMVRLELLDQQGNMIVENTEGFIRANGGDDSMVSFLIQLYSMCREKTSSISNGCKAAIELSKCFRAAIQQIGWVPDTTSLLVISYD
>DplePBP-C
MNKSCVFVFALIFVNVQKVQSNEVMKGITSSFFKVLDECKRELGLTDNVLTDLYYFWKQDHPLMHRDTGCAIVCMSQKLNLLDTIGKLHHGNAQEFAINHGAGEQMAKKLVTMVHECEQQFMEQEDSCLRALDVAKCFRTAMHDVNWAPKFDIIVTEVLTEVK
>DplePBP-D
MALFCWRLLFAAGVLSLAQGTLASQEIMKKLTTGFVKAMEECKAELNLGDHIIQDFMNYWREEYELLNRDTGCAIMCMASKHDLITEDMKIHHENAHEFAKSHGADDDLAKQLVQMIHDCEKQFTDITDDCSKTLEISKCFRTKIHELKWAPSMETILEELMTET
>MsexGOBP1
MGQDTRSLVLVVLVGLVGAVSADVQVMKDVTLGFGQALEQCREESQLTEEKMEEFFHFWREDFKFEHRELGCALQCMSRHFNLLTDSSRMHHENTDKFIKSFPNGAVLSKTMVELIHNCELQHDAEEDHCWRILRVAECFKISCTKAGIAPSMEVMMAEFIMELKQ
>MsexGOBP2
MVNRLILMVVVVFITDSVMGTAEVMSHVTAHFGKALEECREESGLPVEVMDEFKHFWREDFEVVHRELGCAIICMSNKFELLQDDTRIHHVKMHDYIKSFPNGQVLSEKMVQLIHNCEKQYDDIADDCDRVVKVAACFKKDAKKEGIAPEVAMIEAVIEKY
>MsexPBP1
MNKTTTKMKVAVVAIVVYLAVGNVDSSPDVMKNLCLNFGKALDECKAEMNLSDSIKDDFANFWVEGYEVSNRDTGCAILCLSKKLDMIDPDGKLHHGNAMEFAKKHGADEAMAKQLLDIIHNCENSTPPNDDACLKTLDIAKCFKKEIHKLNWAPNMDLVVGEVLAEV
>MsexPBP2
MVSTKWCFLLVTIAVLTMEVVSASQEVLKQMSVGFSKVLQTCKTELSVGDHIIQDFYNYWREDYDLLNRDFGCMVICMAVKHDLINDQLTMHHGNAHAFAKTHGADDDTAQQLVTILRECEAKHQSVEDVCNRALEMAKCFRTKIHELKWAPAMEVVLEEIMTSV
>MsexPBP3
MAIIPIFTVLLMMTAVKEIAPSSDAMRHIANGFLKVLDQCKHELGLTDQIVVDLYQFWKLQYALLNRDTGCAIICMSKKLDLLDSTGRMHHGNTQEFAVSHGATDEVASKVVVIIRDCEKQQEGEEDDCVRVLEVAKCFRTAIHELNWAPNMEVVVDELLTER
>MsexPBP4
MKEAGVRFKILLFLIFPVVTGNFKGKQIMRSVAETFGRTVFECQNEVLMKFGSGILNDIFRYWHEGQPLEDRDLGCIFRCILLKLELVNDNGRLIDANADGFFQANGADESMTKHLIELYHSCYQTMRFPQDDCMLILEIGKCCREGVRNAHWTPGSK
>OfurGOBP1
MAGAALLVLAGLLLRTRADLGVMTDITLGFGQALDHCREESGLTQEKMEEFFHFWSEDFKLEARELGCALRCMSAHFNLITDVNSMHHANAEKFVKSFPNGEVLAEQLIGFLHECERRHHAEADACFRVLHMAACFRDACRHARLAPTMEMLLAEFIMQAET
>OfurGOBP2
MCSPWVLLGLVMAAVSGARGTAEVMSHVTAHFGKALEECRTESGLSPEILEEFQHFWSEDFEVVHRELGCALICMSNKLSLLQDDTRIHHVNMHDYVKGFPNGEVLSEKMVNLLHNCEKQFDDITDDCQRTVKVAACFKVDAKKEGIAPEVAMIEAVMERY
>OfurPBP1
MGLSLRLLVVVAAAIFGAESSQDVMKQMTINFGKALDTCRKELDLPDSINADFYNFWKEGYELSNRHTGCAIMCLSSKLDLVDPEGKLHHGNTHEFAKKHGADDSMAKQLVELIHKCEGSVADDPDACMKVLNIAKCFKAEIHKLNWAPSMDLIVAEVLAEV
>OfurPBP2
MWLSKTLVVIAVMCSMSVVVHSSQAVMKDMTKNFIKAYEVCAKEYNLPEAAGAEVMNFWKEGYVLTSREAGCAILCLSSKLNLLDPEGTLHRGNTVELGKQHGSDDAMAHQLVDIVHACEKSVPPNEDNCLMALGISMCFKTEIHKLNWAPDHELLLEEMMAEMKQ
>OfurPBP3
MWLPKTLVVMAVMSSMSVVVHSSQTVMGEMTKNFIKAYEVCAKELNLSEATGLQLINFWKEGHELTTRETGCAILCMSTELNLLDVQGSVHRGNTVEFAKHHGSDDAMAHQVVDILHACEKATPNEDKCMLALSIAMCFKAEIHKLDWAPNNELMFEELVLEMWNS
>OfurPBP4
MADATKWRVAAILVICFTVNLNTVMSSEELMTKMGVTFFNVLEECKKELKVTTNINEGLVRFWRQGAAPERELGCVFLCMAHKKDLLEDQKRIHHENAHQFARGHGAEDDKATEIVSLLRECEQQFITITDDCFRALEVARCFQAHMQRLQWAPSMEVMVEEILAGMA
>OfurPBP5
MKGFAGVPVTLMLVLIGVSEIEMVPEAMKQLTGGFLKVLDQCKKELNLSDGVISDLYHLWKEEYDQISRDAGCVIHCMSQKLELLGGDGRMHHVNIKDFALKHGAGDEIATQLVTLAHECEKQKAAIEDDCERTLEMSKCFRSDVKQVDWTPKMEVIITEVIEV
>OlatGOBP1
MAGAAMLVVVGLLLARARADLGVMTDITLGFGQALDHCREESGLTQEKMEEFFHFWSEDFKLEARELGCALRCMSAHFNLITDVNSMHHANAEKFVKSFPNGEVLAEQLIGFLHECERQHHAEADACFRVLHMAACFRNACRGARLAPTMEMLLAEFIMQAET
>OlatGOBP2
MCSPWVLLGLVMASVSGARGTAEVMSHVTAHFGKALEECRTESGLSPEILEEFQHFWSEDFEVVHRELGCALICMSNKFSLLQDDTRIHHVNMHDYVKGFPNGEVLSEKMVNLLHNCEKQFDDITDDCQRTVKVAACFRVDAKKEGIAPEVAMIEAVMERY
>OlatPBP1
MGLSLRLVVVVATAILGAECSQDVMKQMTINFGKALDTCRKELDLPDTINADFYNFWKEGYELSNRLTGCAIMCLSSKLDLVDPEGKLHHGNTHEFAKKHGADDSMAKQLVDLIHKCESSVTEDPDACMKVLNIAKCFKAEIHKLNWAPSMDLIVAEVLAEV
>OlatPBP2
MWLSKTLVVIAVMCSMSVVVHSSQTVMKDMTKNFIKAYEVCAKEYNLPEAVGAELMNFWKEGYVVTSREAGCAILCLSSKLNLLDPEGTLHRGNTVEFAKQHGSDDAMAHQLVDIVHACGKSVPPNEDNCLMALGISMCFKTEIHKLNWAPDHELMLEEMMAEMRQ
>OlatPBP3
MWLPKSLVVMAVMCSVSVVVHSSQAVVREMTRNFIQAYEVCAKEYNLPETTGPELINFWKEGHMLTTREAGCAILCMSSKLNLLDVEGSVHRGNTVEFAKHHGSDDAMAHQVVDILHACEKSTPEEDKCLLALGIAMCFKAEIHKLDWAPNHELMFEELVSDLWKS
>OlatPBP4
MAGATKWRLSAILVICLVVNLNTVMSSEEVMTKMGVTFFNVLEECKKELQVTTNINHGLVKFWSQGAAPDRELGCVFLCMAHKKDLLEEQKRLHHENAHQFAKGHGADDDKATEIVGLLHECEQQFITITDDCSRALEVARCFQAHMQRLQWAPSMEVMVEEILAGMA
>OlatPBP5
MKGFAGVPVTLVLVLIGVSEIEMVPEAMKQLTGGFLKVLDQCKKELGLSDGVISDLYHLWKEEYDQIGRDAGCVIHCMSKKLELLGGDGKMHHVNIKDFALKHGAGDEIATQLVTLAHECEKQKASIEDDCERTLEMSKCFRSDVKQVDWAPKMEVIITEVIEV
>OnubGOBP1
MVGAGLLVLAGLLLRTRADLGVMTDITLGFGQALDHCREESGLTQEKMEEFFHFWSEDFKLEARELGCALRCMSAHFNLITDVNSMHHANAEKFVKSFPNGEVLAEQLIGFLHECERRHHAEADACFRVLHMAACFRDACRHARLAPTMEMLLAEFIMQAET
>OnubGOBP2
MCSPWVLLGLLMAAVSGARGTAEVMSHVTAHFGKALEECRIESGLSPEILEEFQHFWSEDFKVVHRELGCALICMSNKFSLLQDDTRIHHVNMHDYVKGFPNGEVLSEKMVNLLHNCEKQFDDITDDCQRTVKVAACFKVDAKKEGIAPEVAMIEAVMERY
>OnubPBP1
MGLSLRLLVVVAAAILGAECSQDVMKQMTINFGKALDTCRKELDLPDSINADFYNFWKEGYELSNRHTGCAIMCLSSKLDLVDPEGKLHHGNTHEFAKKHGADDSMAKQLVELIHKCEGSVADDPDACMKVLNIAKCFKAEIHKLNWAPSMDLIVAEVLAEV
>OnubPBP2
MWLSKTLVVIAVMCSMSVVVHSSQAVMKDMTKNFIKAYEVCAKEYNLPEAAGAELMNFWKEGYVVTSREAGCAILCLSSKLNLLDPEGTLHRGNTVEFAKQHGSDDAMAHQLVDIVHACEKSVPPNEDNCLMALGISMCFKTEIHKLNWAPNHELMLEEMMAEMKQ
>OnubPBP3
MWLPKTLVVMAVMSSMSVVVHSSQTVMREMTRNFIKAYEVCAKEYNLPEATGSELINFWKEGHELTTREAGCAILCMSTKLNLLDVQGSVHRGNTVEFAKHHGSDDAMAHQVVDILHACEKATPNEDKCMLALSIAMCFKAEIHKLDWAPNHELMFEELVSDMWNS
>OnubPBP4
MADATKWRVAAILVICFAVKLNTVMSSEEVMTKMGVTFFNVLEECKKELKVTTNINEGLVRFWSQSAAPERELGCVFLCMAHKKDLLEDQKRIHHENAHQFARGHGADDDKATEIVSLLRECEQQFITITDDCSRALEVARCFQAHMQRLQWAPSMEVMVEEILAGMA
>OnubPBP5
MKGFASFPVTLMLVLIGVSEIEMVPEAMKQLTGGFLKVLDQCKKELNLSDGVISDLYHLWKEEYDQISRDAGCVIHCMSQKLELVGGDGKMHHVNIKDFALKHGAGDEIATQLVTLAHECEKQKAVIEDDCERTLEMSKCFRSDVKQVDWTPKMEVIITEVIEV
>PxylGOBP1a
MERRWCLLVLAAAAAGLPGVVRGTVEVMKDVTLGFGEALEQCREQSQLTEEMMEEFYHFWREDFKFEARAVGCAIHCMSRYFNLLGEQQRMHHDNTHKFIQSFPNGEVLSHQMVGIIHTCEQQHDAETDHCWRILRVAECFKRESQAQGLAPSMEMLMAEFIMEADV
>PxylGOBP1b
MERRLRLVRVLVAASLPMLVLSSVEVMKDVTLGFGEALKHCREQSQLTEEMMEEFFHFWRDDFKFEQREVGCAIHCMSHYFNLLDDTHRMHHQNTHKFIKSFPNGEVLSQQMVGIIHTCEQAHDKEPDNCWRILRIAECFKKECQAQGIAPTMELLMAEFIMETDV
>PxylGOBP2
MASVWSLVVCGLMMAALPAARGTAEVMSHVTAHFGKTLEECREESGLSGEIMEEFHHFWREDFEVVHRELGCAIICMSNKFQLMQDDARMHHENMHDYIKSFPKGDLLSETMVRLIHNCEKKYDDIDDECSRVVKTAACFKKDAQAEGIAPELTMIEAVLEKY
>PxylPBP-A
MVLMCALKKVESSADVMKGLSENFGKALGDCKKELDLPDSIMTEFYNFWKDDYVLSDRSTGCAIICLSSKLDLLDPDGNLHHGNAKDFALKHGADEGMAGQLVGMIHECEKAAPDNPDACLKVLDIANCFKKKIHELKWAPSMDVVVAEVLADV
>PxylPBP-C
MWFPVRLSAAVLLTLAAMDAEGSKETMKDITSGFFKVLNECKHELNLPDHLVGDFYHYWRQEYALLDRDLGCAILCMSRKLELIDASGKLHHGNTQEFAEKHGADNSMASKLVEVLHSCEKQHEAVSDDCQRALEVAKCFRSSVHELGWAPTIDVIIEEVLTDM
>PxylPBP-D
MADSTVSRWRRFALCALLVAIQVKKSESSADIMQKLTIGFTEALEHCKKDLQISNEVMQDFYNFWREDYALVNREMGCVLMCMAARLDLVTEDLKMHHGNAHEFAKKHGADDTMAKQLVSIIHECEQGAASVPDECARTLEMAKCFKTRIHELKWAPSMEVVLEEVITELKN
>SlitGOBP1
MLLLLALPLLAAVLPLRADVNVMKDVTLGFGQALDKCRQESQLTEEKMEEFFHFWRDDFKFEHRELGCAIQCMSRHFNLLTDSSRMHHENTEQFIQSFPNGEVLARQMVELIHACEKQHDHEDDHCWRILHVAECFKQACVQRGIAPSMEMMITEFIMEAEAR
>SlitGOBP2
MATVTSSVMGTAEVMSHVTAHFGKALEECREESGLSAEVLEEFQHFWRDDFEVVHRELGCAIICMSNKFSLLQDDSRMHHVNMHDYVKSFPNGHVLSEKLVGLIHNCEKQFDSMTDDCERVVKVAACFKVDAKAAGIAPEVAMIEAVMEKY
>SlitPBP1
MANARWRFVFVVYALYLTSAVLGSQDLMAKMTKGFTRVVDDCKTELNVGDHIMQDMYNYWREDYQLINRDMGCMLLCMAKKLDLMDDQTMHHGKTEDFAKSHGADDDVAKKLVSVIHECEQQHTGIADDCMRVLEVAKCFRTKIHELKWAPSMEVIMEEVMTAV
>SlitPBP2
MSLRVALVVAASLLVVVQASQDVMKNLAINFAKPLDDCKKEMDLPDSVTTDFYNFWKEGYELTNRQTGCAILCLSSKLEILDQELNLHHGRAQEFAMKHGADEAMAKQIVDMIHTCAQSTPDVAADPCMKTLNVAKCFKLKVHELNWAPSVELIVGEVLAEV
>SlitPBP3
MGSRNVFVALVVLTVAMRETEPSKDPMKYIASGFVKVLEECKHELNMNDHLIADLFHYWKLEYTLLNRDTGCAIICMGKKLDLLDANGRMHHGNAQEFAKKHGAGDEVASQIVQIIHECEKKHERDDDECLRVLEVAKCFRTGIHELNWQPNVEVIVSEVLTEI
>AtraGOBP1
MQRARAGLLAAVVAALLAGPARADVAVMKDVTLGFGEALEHCREESQLTPEKMEEFFHFWREDFKFEHRELGCAIHCMSKYFNLLTDASRMHHENTHKFITSFPNGEVLASQMVQMIHTCEKQFDSEPDNCWRILRVAECFKKSCQDKGIAPTMEMLLAEFIMEAET
>AtraGOBP2
MMLVCYFVVCLVMASIGGVRGSAEVMSHVTAHFGKALEECREESGLKTEVMEEFKHFWSADFEVVDRELGCAIICMSNKFSLLQEDTRIHHVNMDEYIKSFPNGEVLSQRMVQMIHNCEKHYDDIADECDRVVKVSACFKADAIKEGIAPEVAMIESVMEKY
>AtraPBP-A
MKMHLFVQVIAASVMLMAGVDSSPEIMKDLSINFGKALDTCKKELDLPDSINEDFYKFWKEDYEITNRLTGCAIKCLSEKLEMVDADGKLHHGNAREFAMKHGADDAMAKQLVDLIHGCEKSIPPNDDRCMEVLSIAMCFKKEIHNLKWAPNMEVVVGEVLAEV
>AtraPBP-C
MSQVRVVSFTLAVLVVGVNMIEASQETMKQITSGFFKTLETCKQELQLPDHIISDLYHYWKEDYTLLNRDTGCAILCMSKKLDMVDSEGKLHHGNTQEFALKHGAAGDVASKLVSLIHECEKQFESIQDECLRVLEIAKCFRTDIAKLDWAPKMDVIISEVLTEI
>AtraPBP-D
MAAALRWPLAVCVLGLFCVQTIHSSQEVLHKMTASFSKTVEQCKNELNVGDNILQDLYNFWKEEYQLINRELGCVIMCMAAKLDLIQVDEYKMHHANAHDFAKQHGADDELAKQLVTMIHDCEKQFADNSDHCARTLDVAKCFRTKIHGLKWAPDMEVVLEEIMAEASSS
>BanyGOBP1
MFRNVFLMLCSVSVGLYADVEVMKDVTLGFGEALQHCREESQLSEDKMEEFFHFWRDDFKFEDRELGCAIKCMSAHYDLLTDSHRMHHENTDRFIKSFPNGEVLSQQMVQLIHECEQQHDAEEDHCWRILRVAECFKGACQRHGIAPTMEMLMAEFIMEAESR
>BanyGOBP2
MASCWYIMVVMVMSMVSRPVAGTAEVMSHVTAHFGKSLEECREESGLSPEILEEFQHFWSEDFEVVHRELGCALICMSNKFSLMEDDARMHHVNMHDYIKSFPKGELLSAKMVELIHNCEQEYDDIKDDCSRVVKVAACFKVSAKDEGIAPEVAMIEAVLEKY
>BanyPBP-C
MFKVVPIVVFLFIFISINEISTNETMKNITSGFLKVLDDCKHELNLSENVLADMYHFWKADHALLHRDTGCAIVCMSKKLNLLDTSGKLHHGNAQEFAVNHGAASDMASKLVSVVHECEQKHDAEEDPCLRALEIAKCFREVMHEMNWAPRMDIIISEVLTEI
>BanyPBP-D
MATRARWRFLAVVVFVVTHGHRAIASQEIMKKLTTGFSKALEECKQEMGFGEHIMKDFYNYWKEDYELLNRETGCAIMCMASKFDLIADDMSLHHQNAHEFAKTHGADDDMAKQLVNMLHDCEKVHDSIVDNCSKTLEISKCFRTKIHELKWAPSMEEILEEVMTEV
>CcecGOBP1
MGARYQGSMKYLVVCLLAACAAVGAEQSIIMKDVTLGFGEALERCREESQLTEEKMEEFFHFWREDFKFEHRELGCAIKCMSTHFDLLTDSHRMHHENTDKFIKSFPDGEMLSKKMVEIIHSCEKQHDSEEDHCWRILRVAECFKVTCLQSGLAPTMEMLMAEFIMEAEA
>CcecGOBP2
MYKLLLVATVAALAVSSVEGTAEVMSHVTAHFGKSLEECREESGLSKEVMEEFQHFWHDDFEVVHRELGCAIICMSNKFSLMHDDARVHHVNMAEYVKGFPNGAVLSDKMVAMIHNCEKKFDDIQDECTRVVKTAACFKQDCRKEGIAPEVAMIEAVLEQY
>CcecPBP-C
MKLLWALLALGLVGGLQASSDTVKSITAGFFKMLDECKHELNLTENVLMELYHFWKEDSALLSRDIGCAIVCMSKKLNLVDETGKLHHGNAQDFAVQHGADSTVAQKLVTVVHACEEQHQGVADPCMRALEVARCFRAGMHELHWAPKLDVIVTEILTEV
>CcecPBP-D1
MATTRWRLLACCCLAYVAVVSPSQEIMKKLSTGFGKVLGECRDELNAGDHIMRDFENYWLEEYQLLNREFGCMVLCMAGKHKLLTSEGQGIHHDSAHEFAKKHGADDETAKQLASILTSCEVAAAAEAAGDTCLRALEVAKCFRTKIHALQWAPTLEQIIEEVLTDVSWSFCTVGFSKR
>CcecPBP-D2
MADQRRLLAACCLLLLLARAWATQEVMKKLTIGFGKVLSECKTELSMGDHIMQDFTNYWKEDYQLLNRDFGCMVICMASKHNLLTEDGVHHENAHEFAKKHGADDDTAKQIISLLHNCEAPNSSQSDDCLRALEVSKCFKSRIHELKWAPSMEEIIEEIMTDVSIVARLHVTTSLANVKP
>LaccGOBP1
MRCRVFCLLVIVATSVPPSRASVEVMKDVTLGFGEALRHCREESQLTEDKMEEFFHFWRDDFKFEDRELGCAIKCMSNHFNLLTDSHRMHHENTDRFIKSFPNGEQLSKQMVQLIHTCEKQHDAEADHCWRILRVAECFKRSCQAQGIAPTMELLMAEFIMESEAR
>LaccGOBP2
MGSAWVWLGAAFLSAALHLARSDAEVMSHVTAHFGKALEECREESGLSADVMEDFKHFWSEDFDVVHRELGCAIICMSNKFSLMQDDARMHHVNMNDYVKSFPKGEILSAKMVELIHNCEKQYDDIEEECSRVVKVAACFKRDAKAEGIAPEVTMIEAVMEKY
>LaccPBP-A
MTKELLILCLVVVMKRQVESSQDIMKTLTANFMKSLGACKTEMDLPDTINTDFLNFWKIGYELSNPMTGCAVICLSNKLHLVETDGSLHHGNTQEFAVRHGADGTMAKQLADLLQQCETAAPANDDSCLKMLGVVKCFKAEIHDLDWVPDVELIIKDILEKN
>LaccPBP-B
MFRIKLIVNKYVIVIVLVILQHVKTNKYVDVMQKLSYSFGLNLLECGDVGNATKSMENEVYNYWNVNHEMNHKSTGCLVLCSMAKLQLLDEEGQLKLDHAEGYVKANGGDDEIFSTLISLYTKCRKAVMSASDPCEVALEVSKCLRQSVHDLGWTPDISSLLLLNTN
>LaccPBP-C
MARSFVLVGLVLIIAANEMEASEETMRGITSSFLKVLDQCKRELNLGDHILTDLYHFWKEDTSLVHRDTGCAIVCMSNKLELLDTSGKLHHGNAQEFAIKNGAAEDVAARLVKMVHECEQQHDANEDGCLRALDVAKCFRNSLRELHWAPTMEIVVSEVLTEI
>LaccPBP-D
MAASMKWRLIAVCAVCIVFNVDRAAGSQEIIKKLTKGFVKVMEQCKAELNLGDHIMQDFMNYWREEYQLLNRDLGCAITCMASKLDLISDDMKLHHGNAHEFAKSHGADDDMAKQLVTMIHDCEKEHEGENDECIKALEIAKCFRTKIHGLKWAPSMETILEEVMTEV
>ObruGOBP1a
MEARVFLTVVLVVLVALVQGLRADVNVMKDVTLGFGEALQKCREESELSEEKMEEFFHFWRDDFKFEHRELGCAIQCMSHHFNLLTSSSRMHHESMDNFVKSFPNGEALSAQMVAMIHGCEQRFEADEDHCWRILHVAECFKQRCQEGGVAPTMEMMMAEFIVQTE
>ObruGOBP1b
MDEKVALVVLFLIQGIWADVAVMKDVTLGFGQALAKCREESQLNEEKMEEFFHFWRDDFKFEHRELGCAIQCMSRHFNLLTDSSRMHHENTEKFIKSFPNGEALSRQMVEAIHGCEQMHDVEEDHCWRILRVAECFKKTCQEKGIAPSMEIVMAEFIMESEE
>ObruGOBP2
MMLCQIAVLVLGAVGLVRGTAEVMSHVTAHFGQALEECREESGLSAEVLEEFQHFWREDFEVVHRELGCAIICMSNKFSLMQEDSRMHHVNMHDYVKSFPDGQVLSEKMVGLIHNCEKKYDDLEDDCDRVVKVAACFKRDAKRDGIAPEVTMIEAVMEKYM
>ObruPBP-A
MVTMMKMKVVLLLVGFVMLTEASQDVVMEMTKTFAKPLEACKIELNLSESVSTDILNFWKDGYELNDPSTGCAIICLASKLELLDPEYNLHHGKAHDFAKTHGADDGLAKQLVDLLLGCNQKNSEEQDFCWRALKVAKCFKAEIHNLNWTPSMELIVGDLLAEI
>ObruPBP-C
MDKKYLVCVLVLVLVATVQVEAGDAMKFLAKGFLKVLEECKKELNLDDQLLSDLYYYWKQDYSRLSRDTGCAIICMSKKLDLLDETGKMHHGNAKEYAMAQGADADLAVKIINVIHGCEKEQDPHEDHCLWVLEVAKCFRTRIHELEWSPTMEVVIGEVLVEIS
>ObruPBP-D
MARLTWCLVLVCLWGLERSWGSQEVLLNMSKGFGAAFEDCKIEQNVQDHIMQDFFNFWREDYALVNRELGCMVICVAQRLGLMDADMKMHHGNAHEFAQKHGADDETAKKLVSVCHDCEKQHEAVEDHCARILEVAKCFRTKIHELKWAPSMAVVMEEMMNAL
>PxutGOBP1
MRCTAALAALAVLAAAPGALATSDIMKDVTLGFGEALQHCREESQLTEDKMEEFFHFWREDFKFEERALGCAIQCMSRHFDLLTDTHRMHRENTDRFIKSFPNGEVLSQQMVDMIHACEAQYDTEPDHCWRILRVAECFKASCQQRGIAPTMEQLMAELIMEAAER
>PxutGOBP2
MDMGLLHWCLSCALAGLALTAAPAAATAEIMSHVTAHFGQTLEECREESGLTMDMMEAFAHYWSEDFGKATVQREFGCALICMSHKFSLLQDDVRLHHLNMDDYIRSFPNGELLSTKMVSMIHECERQYDSVEDDCDRIVDVSLCFRSAAQREGIAPNLAMVEAALEQYT
>PxutPBP-A
MQINLILSVILTIAVFGIQISSHPVLMHNILVHFLKPVSRCQQEMGLPDTIYNDFYNFWSEDYVITNNATGCAFICIAARLNLIVNGPNSHINLNTFFQYSRKRGADDQTAKRLLQLLRYCEGQSRDETDTCMRVVHCANCFRREIHALNWAPKVEEIP
>PxutPBP-D
MASSGTRWRMLAVCVLCAALRPPPASASQQLMKQLTAGFMKAMDVCRKELNLGDHIMQDFMNFWREEYELVNRDLGCAISCIAAKLDLLTEDLKMHHDNAREFAIKHGADEDVAKQLVSIIHDCERSNEGESDDCRRVLEISKCFRTKIHQLNWAPSMEVLLEEIMTEV
>PsenGOBP1
MRRTAVWVLISCLVGLAWGSADIMKDVTLGFGEALQHCREESQLTEEQMEEFFHFWREDFKFEAREVGCAIQCMSRYFNLLTDSHRMHHENTDKFIKSFPNGEVLSKQMVEMIHTCEKKFDDVEDHCWRILRVAECFKLACVERDIAPTMELLMAEFIMEAET
>PsenGOBP2
MVSRWVCVIVVGLVVTNPVKGLAEIMSHVTAHFGKSLEECREESGLSPEILEAFQHFWSEDFEVVHRELGCALICMSNKFALMQDDARMHHLNMHDYVKSFPQGELLSTKMVELIHNCEKQYDDMEDDCSRVVKVAACFKVDAKKEGIAPEVTMIEAVLEKY
>PsenPBP-B
MNVVQEFSYNFGSKMFECGKKMNYASDLFEDILNYWNEDYQLKNLGLGCLVVCSLVAFDLVNEDGDLVVGNAEGYLLANGADTFAKSGIVEIVEDCYLFFFLLPPAAPLALISDEKYPIT
>PsenPBP-C
MARCFLLLSMVTVGYVLASRETMKGVTYSFLKVLDECKRELNLPENILVDLYYFWKEETALVKRDAGCALVCMSKKLNLLDSDGKIHHGNAQEFALKHGAAEEVASQLVATVHECEKQHEVHDDLCLRALEVAKCFRDGIRRLNWAPNLEVVVGEVLTEV
>PsenPBP-D
MASRSRWRLLVVYVCYFQLLEVQASQEVMEKLTTGFAKALSECKRELNFGDHIMQDFFNYWKEEYELVNRELGCAIMCMAAKHDLISEDMKLHHDNAHAFAKTHGADDDLAKQLVTMIHECETNAEQNDDDCAKTLNIAKCFRTKIHQLQWAPSMEAIIAEVITDI
>PintGOBP1
MDTTRRRLVAILVGLLPALVGADVVVMKDVTLGFGEALEHCREESGLTSDKMEEFFHFWREDFKFEHRELGCAIHCMSRHFNLLTDASRMHHDNTHKFIKSFPNGEILASQMVELIHSCEKKFDHEEDHCWRILHVAECFKMSCQEKGLAPTMEMLLAEFIMEAEA
>PintGOBP2
MVSPCYIAFALVLASISSVRGDAEVMSHVAAHFGKALEECREESGLTTEVMEEFKHFWSKDFEVVHRELGCAIICMSNKFSLLKDDSRIHHVNMNEYVKSFPNGEILSEKMVSLIHNCEKQYDDITDDCSRVVKVAACFKADATKEGIAPEVAMIEAVIEKY
>PintPBP-A
MKAIVSKMGLRVIVLASVVVTLAGVDSSADVMKELTINFAKALDQCKKELDLPDSINKDFNNFWKDDHDITNRLTGCAIWCLSSKLEMLDQDFKLHHKNTHEFAKKHGADDAMAQQLVDLIHGCENSVPANPDICLNTLGIAKCFKMEIHKLNWAPDMDLVIAEVLAEV
>PintPBP-C
MWRGFYPRSLKMSRVLFFFFAMLLVGVSKTDASQETLKHITSGFLRTLDQCKHELQLPDHIVSDLYHYWREDYSLLNRDTGCAILCMSKKLDMVDSEGKLHHGNTREFAEKHGAASDVASKLVSLLHECEKQFESIEDECMKVLEIAKCFRTDVRKLDWAPKMDVIISEVLTEI
>PintPBP-D
MAVTPKWRLLVCVLGLLCMQRVHSSKEVMHKMTASFSKVIDQCKSELNLSENIMQDLMNFWKEEYELLNRELGCVIMCMATKLDLVQVNEYKMHHANAHEFAKQHGADDEVAKQLVTMIHDCEKQFESNGDYCARTLEVAKCFRTKIHSLKWAPDMETVLEEIMAEDAKQ
