# Supplementary material for: Conservation and lineage-specific rearrangements in the GOBP/PBP gene complex of distantly related ditrysian Lepidoptera
Source: PLoS One. 2018 Feb 9;13(2):e0192762. doi: 10.1371/journal.pone.0192762 (PMC5806886; doi:10.1371/journal.pone.0192762)
Supplement: S2 File — (TXT) [file pone.0192762.s011.txt]

>BmorGOBP1
------------------MWKL--VV--VLTVNLLQGALTDVYVMKDVTLGFGQALEQCR
EE--SQLTEEKMEEFFHFWNDDF--KFEHRELGCAIQCMSRHFNLL--TDS-SRMHHENT
DKFIKSFPNGEILSQKMIDMIHTCEKKFDS--EPDHCWRILRVAECFKDACNKSGLAPSM
ELILAEFIMESEADK-------------
>BmorGOBP2
---------M--------FSFL--IL--VFVASVADSVIGTAEVMSHVTAHFGKTLEECR
EE--SGLSVDILDEFKHFWSDDF--DVVHRELGCAIICMSNKFSLM--DDD-VRMHHVNM
DEYIKGFPNGQVLAEKMVKLIHNCEKQFDT--ETDDCTRVVKVAACFKKDSRKEGIAPEV
AMI--EAVIEKY----------------
>BmorPBP1
---------MSI-Q----GQIA--LA--LMVYMAVGSVDASQEVMKNLSLNFGKALDECK
KE--MTLTDAINEDFYNFWKEGY--EIKNRETGCAIMCLSTKLNML--DPE-GNLHHGNA
MEFAKKHGADETMAQQLIDIVHGCEKSTPA--NDDKCIWTLGVATCFKAEIHKLNWAPSM
DVAVGEILAEV-----------------
>BmorPBP2
---------MKL------------QV--VLVVLTVEMVCGSRDVMTNLSIQFAKPLEACK
KE--MGLTETVLKDFYNFWIEDY--EFTDRNTGCAILCMSKKLELM--DGD-YNLHHGKA
HEFARKHGADETMAKQLVDLIHGCSQSVAT--MPDECERTLKVAKCFIAEIHKLKWAPDV
ELLMAEVLNEVSWKS-------------
>BmorOBP5
---------MKQ-R----LRVL--LL--RFCILQTVLSESGVDVVKNLSLSFARFFLECD
EE--RHFQPEVRLKVMTFWYSES--STWDRDVGCAFLCIFKKMEID--NPQ-DPSYRTHL
ELLSFANSEDNKIANQMVEIFYACGENT----ETDPCLWALEQVKCYKNRINQLGLTPTF
----------------------------
>BmorPBP3
---------MAR-------YNI--VV--AVLVLGVVGARGSSEAMRHIATGFIRVLDECK
QE--LGLTDHILTDMYHFWKLDY--SMMTRETGCAIICMSKKLDLI--DGD-GKLHHGNA
QAYALKHGAATEVAAKLVEVIHGCEKLHES--IDDQCSRVLEVAKCFRTGVHELHWAPKL
DVIVGEVMTEI-----------------
>CsupPBP1
---------MVRDT---MMLKL--VV--VMCLTMTVVVDSSQTVMKSMTKNFLKAYEVCA
KE--YSLKEGTAGILIGFWKDDF--STTSRDVGCAILCLSTKLDLI--DPE-GKLHHGKA
TEFAMQHGSGEEMAKKLVEILHNCEQTVTP--NEDKCMRALDIAMCFKKELHTLGWAPDP
ELLFEELIAEMR----------------
>CsupPBP2
---------MSL------YMRI--VV--LALVYLFNGVESSQEIMKQLSLNFGKAYDSCK
KE--LELPNEVDTDFFNFWKDDY--AVTNRLTGCAIMCMSNKLDLL--DPD-GKMHHGNA
REFAKKHGADDSMAQQLIDILHNCEKGASPGPDGDACVQVLEISKCFKVEIHKLNWAPSM
DLIMAEVLADV-----------------
>CsupPBP3
---------MKC------CLFG--IL--VCFNVMVSDVESSQELIKKMSISFLKVLQECK
LE--LSVPEEVLQSLMTFWNQDT--DLSHRELGCVILCVVSKLDLI--ELETYKLHPDNA
NEYVKKHGADDETASQIMNILRGCEIKNEA--ITDHCDRVREIAKCFHGHMHELKWAPNM
EVIINELVATKAI---------------
>CmedPBP1
---------MGF-----------LVK--LVLLAMVVGVQSSQDVMKKVTVHFSKALETCK
KE--LDLPDAINTDFFNFWKEDY--ELQNRLTGCALMCMSSKLDLV--DPE-GKLHHGNA
HEYAKSHGADDSVAKQLVDLLHGCESSTAQ--SDDDCSRVLGIAKCFKAEIHKLKWAPDM
EVVMAEVLAQV-----------------
>CmedPBP2
---------MWA------KTLM--VV--VTVVMMSVNVESSQTLLKDMTKNFLKAYGQCQ
KE--LGLPDSTATELMNFWKEGY--EIKSREAGCAIMCLSKKLEVI--DPE-GKLHKGKT
TEFIVAHGTDEATAHKLIDILHACMQSVTP--SEDHCLMSLQVAMCFKAEIHKLGWAPDT
ELLFEEMVAEMQ----------------
>CmedPBP4
-----------------------------------MEVEMLPEGMKQLTGGFIKVFEACK
TE--LGLKDGMLTDMYHLWREEY--DQVSPDAGCMFGCMSKKLDLL--DAS-GKIHHGNT
KEYVMQNGGGEDLAAQLLSISQECEKQHEG--VEAECARMLEMAKCFRSGIKRVQWSPKM
EVVITEIIADV-----------------
>DindPBP1
---------MWV------KMIL--IT--VAVVMMSVKVDLSQTLLKDMTKNFLKAYEQCQ
QE--LSLPESTAKELMFFWKDGY--EVSSREAGCTILCLSKKMDLI--DPE-GKLHKGKS
ADFVKQHGTDDETANKVVDILHTCESNAAP--NDDHCMVALAVALCFKKEIHNLNWAPDP
EVILEELMAEMS----------------
>DpleGOBP1
---------MTS-R---SGRRL--LL--LLLVQLAVQLKANVDVMKDVTLGFGEALKLCR
EE--SQLTEEKMEEFFHFWRDDF--KFDDRAVGCAIKCMSSHFDLL--TDS-HRMHHRNM
DNFIKSFPNGEVLSQQMVTLIHECEQQHDS--EEDHCWRILRVAECFKSSCKKHGIAPTM
ELLMAEFVMESEAN--------------
>DpleGOBP2
---------M-----AVRGLLL--LS--AVLAATSVTVDGTAEVMSHVTAHYGKSLEECR
KE--TGLSKEILEEFKHFWSDDF--EIVHRPFGCTLICMSNKFALL--QDD-ARMHHINM
NDYVKGFPEGDVLADKLVQMIHKCEKEYDD--IKDDCDRVVKVAACFRADAKKEGIAPEV
AMI--EAVMEQY----------------
>DplePBP-B
---------MAI-------MMF--AI--FILSIFIPSVNLNQDVMKSLSYKFGTKLFECG
ER--TNYTRAMARDILHIWEESY--DLNHDETGCLVLCAMVRLELL--DQQ-GNMIVENT
EGFIRANGGDDSMVSFLIQLYSMCREKTSS--ISNGCKAAIELSKCFRAAIQQIGWVPDT
TSLL--VISYD-----------------
>DplePBP-C
---------MNK-------SCV--FV--FALIFVNVQKVQSNEVMKGITSSFFKVLDECK
RE--LGLTDNVLTDLYYFWKQDH--PLMHRDTGCAIVCMSQKLNLL--DTI-GKLHHGNA
QEFAINHGAGEQMAKKLVTMVHECEQQFME--QEDSCLRALDVAKCFRTAMHDVNWAPKF
DIIVTEVLTEVK----------------
>DplePBP-D
------MALFCW-------RLL--FA--AGVLSLAQGTLASQEIMKKLTTGFVKAMEECK
AE--LNLGDHIIQDFMNYWREEY--ELLNRDTGCAIMCMASKHDLI--TED-MKIHHENA
HEFAKSHGADDDLAKQLVQMIHDCEKQFTD--ITDDCSKTLEISKCFRTKIHELKWAPSM
ETILEELMTET-----------------
>MsexGOBP1
---------MGQ-----DTRSL--VL--VVLVGLVGAVSADVQVMKDVTLGFGQALEQCR
EE--SQLTEEKMEEFFHFWREDF--KFEHRELGCALQCMSRHFNLL--TDS-SRMHHENT
DKFIKSFPNGAVLSKTMVELIHNCELQHDA--EEDHCWRILRVAECFKISCTKAGIAPSM
EVMMAEFIMELKQ---------------
>MsexGOBP2
---------M-----VNR--LI--LM--VVVVFITDSVMGTAEVMSHVTAHFGKALEECR
EE--SGLPVEVMDEFKHFWREDF--EVVHRELGCAIICMSNKFELL--QDD-TRIHHVKM
HDYIKSFPNGQVLSEKMVQLIHNCEKQYDD--IADDCDRVVKVAACFKKDAKKEGIAPEV
AMI--EAVIEKY----------------
>MsexPBP1
M--NKTTTKMKV--------AV--VA--IVVYLAVGNVDSSPDVMKNLCLNFGKALDECK
AE--MNLSDSIKDDFANFWVEGY--EVSNRDTGCAILCLSKKLDMI--DPD-GKLHHGNA
MEFAKKHGADEAMAKQLLDIIHNCENSTPP--NDDACLKTLDIAKCFKKEIHKLNWAPNM
DLVVGEVLAEV-----------------
>MsexPBP2
------MVSTKW-------CFL--LV--TIAVLTMEVVSASQEVLKQMSVGFSKVLQTCK
TE--LSVGDHIIQDFYNYWREDY--DLLNRDFGCMVICMAVKHDLI--NDQ-LTMHHGNA
HAFAKTHGADDDTAQQLVTILRECEAKHQS--VEDVCNRALEMAKCFRTKIHELKWAPAM
EVVLEEIMTSV-----------------
>MsexPBP3
---------MAI------IPIF--TV--LLMMTAVKEIAPSSDAMRHIANGFLKVLDQCK
HE--LGLTDQIVVDLYQFWKLQY--ALLNRDTGCAIICMSKKLDLL--DST-GRMHHGNT
QEFAVSHGATDEVASKVVVIIRDCEKQQEG--EEDDCVRVLEVAKCFRTAIHELNWAPNM
EVVVDELLTER-----------------
>MsexPBP4
---------MKE---AGVRFKI--LL--FLIFPVVTGNFKGKQIMRSVAETFGRTVFECQ
NEVLMKFGSGILNDIFRYWHEGQ--PLEDRDLGCIFRCILLKLELV--NDN-GRLIDANA
DGFFQANGADESMTKHLIELYHSCYQTMRF--PQDDCMLILEIGKCCREGVRNAHWTPGS
K---------------------------
>OfurGOBP1
---------M--------AGAA---L--LVLAGLLLRTRADLGVMTDITLGFGQALDHCR
EE--SGLTQEKMEEFFHFWSEDF--KLEARELGCALRCMSAHFNLI--TDV-NSMHHANA
EKFVKSFPNGEVLAEQLIGFLHECERRHHA--EADACFRVLHMAACFRDACRHARLAPTM
EMLLAEFIMQAET---------------
>OfurGOBP2
---------M-----CSP--WV--LL--GLVMAAVSGARGTAEVMSHVTAHFGKALEECR
TE--SGLSPEILEEFQHFWSEDF--EVVHRELGCALICMSNKLSLL--QDD-TRIHHVNM
HDYVKGFPNGEVLSEKMVNLLHNCEKQFDD--ITDDCQRTVKVAACFKVDAKKEGIAPEV
AMI--EAVMERY----------------
>OfurPBP1
---------MGL-------SLR--LL--VVVAAAIFGAESSQDVMKQMTINFGKALDTCR
KE--LDLPDSINADFYNFWKEGY--ELSNRHTGCAIMCLSSKLDLV--DPE-GKLHHGNT
HEFAKKHGADDSMAKQLVELIHKCEGSVAD--DPDACMKVLNIAKCFKAEIHKLNWAPSM
DLIVAEVLAEV-----------------
>OfurPBP2
---------MWL-S----KTLV--VI--AVMCSMSVVVHSSQAVMKDMTKNFIKAYEVCA
KE--YNLPEAAGAEVMNFWKEGY--VLTSREAGCAILCLSSKLNLL--DPE-GTLHRGNT
VELGKQHGSDDAMAHQLVDIVHACEKSVPP--NEDNCLMALGISMCFKTEIHKLNWAPDH
ELLLEEMMAEMKQ---------------
>OfurPBP3
---------MWL-P----KTLV--VM--AVMSSMSVVVHSSQTVMGEMTKNFIKAYEVCA
KE--LNLSEATGLQLINFWKEGH--ELTTRETGCAILCMSTELNLL--DVQ-GSVHRGNT
VEFAKHHGSDDAMAHQVVDILHACEKAT-P--NEDKCMLALSIAMCFKAEIHKLDWAPNN
ELMFEELVLEMWNS--------------
>OfurPBP4
-----MADATKW-R----VAAI--LV--ICFTVNLNTVMSSEELMTKMGVTFFNVLEECK
KE--LKVTTNINEGLVRFWRQG---AAPERELGCVFLCMAHKKDLL--EDQ-KRIHHENA
HQFARGHGAEDDKATEIVSLLRECEQQFIT--ITDDCFRALEVARCFQAHMQRLQWAPSM
EVMVEEILAGMA----------------
>OfurPBP5
---------MKGFA----GVPV--TL--MLVLIGVSEIEMVPEAMKQLTGGFLKVLDQCK
KE--LNLSDGVISDLYHLWKEEY--DQISRDAGCVIHCMSQKLELL--GGD-GRMHHVNI
KDFALKHGAGDEIATQLVTLAHECEKQKAA--IEDDCERTLEMSKCFRSDVKQVDWTPKM
EVIITEVI-EV-----------------
>OlatGOBP1
---------M--------AGAA--ML--VVVGLLLARARADLGVMTDITLGFGQALDHCR
EE--SGLTQEKMEEFFHFWSEDF--KLEARELGCALRCMSAHFNLI--TDV-NSMHHANA
EKFVKSFPNGEVLAEQLIGFLHECERQHHA--EADACFRVLHMAACFRNACRGARLAPTM
EMLLAEFIMQAET---------------
>OlatGOBP2
---------M-----CSP--WV--LL--GLVMASVSGARGTAEVMSHVTAHFGKALEECR
TE--SGLSPEILEEFQHFWSEDF--EVVHRELGCALICMSNKFSLL--QDD-TRIHHVNM
HDYVKGFPNGEVLSEKMVNLLHNCEKQFDD--ITDDCQRTVKVAACFRVDAKKEGIAPEV
AMI--EAVMERY----------------
>OlatPBP1
---------MGL-------SLR--LV--VVVATAILGAECSQDVMKQMTINFGKALDTCR
KE--LDLPDTINADFYNFWKEGY--ELSNRLTGCAIMCLSSKLDLV--DPE-GKLHHGNT
HEFAKKHGADDSMAKQLVDLIHKCESSVTE--DPDACMKVLNIAKCFKAEIHKLNWAPSM
DLIVAEVLAEV-----------------
>OlatPBP2
---------MWL-S----KTLV--VI--AVMCSMSVVVHSSQTVMKDMTKNFIKAYEVCA
KE--YNLPEAVGAELMNFWKEGY--VVTSREAGCAILCLSSKLNLL--DPE-GTLHRGNT
VEFAKQHGSDDAMAHQLVDIVHACGKSVPP--NEDNCLMALGISMCFKTEIHKLNWAPDH
ELMLEEMMAEMRQ---------------
>OlatPBP3
---------MWL-P----KSLV--VM--AVMCSVSVVVHSSQAVVREMTRNFIQAYEVCA
KE--YNLPETTGPELINFWKEGH--MLTTREAGCAILCMSSKLNLL--DVE-GSVHRGNT
VEFAKHHGSDDAMAHQVVDILHACEKST-P--EEDKCLLALGIAMCFKAEIHKLDWAPNH
ELMFEELVSDLWKS--------------
>OlatPBP4
-----MAGATKW-R----LSAI--LV--ICLVVNLNTVMSSEEVMTKMGVTFFNVLEECK
KE--LQVTTNINHGLVKFWSQG---AAPDRELGCVFLCMAHKKDLL--EEQ-KRLHHENA
HQFAKGHGADDDKATEIVGLLHECEQQFIT--ITDDCSRALEVARCFQAHMQRLQWAPSM
EVMVEEILAGMA----------------
>OlatPBP5
---------MKGFA----GVPV--TL--VLVLIGVSEIEMVPEAMKQLTGGFLKVLDQCK
KE--LGLSDGVISDLYHLWKEEY--DQIGRDAGCVIHCMSKKLELL--GGD-GKMHHVNI
KDFALKHGAGDEIATQLVTLAHECEKQKAS--IEDDCERTLEMSKCFRSDVKQVDWAPKM
EVIITEVI-EV-----------------
>OnubGOBP1
---------M--------VGAG---L--LVLAGLLLRTRADLGVMTDITLGFGQALDHCR
EE--SGLTQEKMEEFFHFWSEDF--KLEARELGCALRCMSAHFNLI--TDV-NSMHHANA
EKFVKSFPNGEVLAEQLIGFLHECERRHHA--EADACFRVLHMAACFRDACRHARLAPTM
EMLLAEFIMQAET---------------
>OnubGOBP2
---------M-----CSP--WV--LL--GLLMAAVSGARGTAEVMSHVTAHFGKALEECR
IE--SGLSPEILEEFQHFWSEDF--KVVHRELGCALICMSNKFSLL--QDD-TRIHHVNM
HDYVKGFPNGEVLSEKMVNLLHNCEKQFDD--ITDDCQRTVKVAACFKVDAKKEGIAPEV
AMI--EAVMERY----------------
>OnubPBP1
---------MGL-------SLR--LL--VVVAAAILGAECSQDVMKQMTINFGKALDTCR
KE--LDLPDSINADFYNFWKEGY--ELSNRHTGCAIMCLSSKLDLV--DPE-GKLHHGNT
HEFAKKHGADDSMAKQLVELIHKCEGSVAD--DPDACMKVLNIAKCFKAEIHKLNWAPSM
DLIVAEVLAEV-----------------
>OnubPBP2
---------MWL-S----KTLV--VI--AVMCSMSVVVHSSQAVMKDMTKNFIKAYEVCA
KE--YNLPEAAGAELMNFWKEGY--VVTSREAGCAILCLSSKLNLL--DPE-GTLHRGNT
VEFAKQHGSDDAMAHQLVDIVHACEKSVPP--NEDNCLMALGISMCFKTEIHKLNWAPNH
ELMLEEMMAEMKQ---------------
>OnubPBP3
---------MWL-P----KTLV--VM--AVMSSMSVVVHSSQTVMREMTRNFIKAYEVCA
KE--YNLPEATGSELINFWKEGH--ELTTREAGCAILCMSTKLNLL--DVQ-GSVHRGNT
VEFAKHHGSDDAMAHQVVDILHACEKAT-P--NEDKCMLALSIAMCFKAEIHKLDWAPNH
ELMFEELVSDMWNS--------------
>OnubPBP4
-----MADATKW-R----VAAI--LV--ICFAVKLNTVMSSEEVMTKMGVTFFNVLEECK
KE--LKVTTNINEGLVRFWSQS---AAPERELGCVFLCMAHKKDLL--EDQ-KRIHHENA
HQFARGHGADDDKATEIVSLLRECEQQFIT--ITDDCSRALEVARCFQAHMQRLQWAPSM
EVMVEEILAGMA----------------
>OnubPBP5
---------MKGFA----SFPV--TL--MLVLIGVSEIEMVPEAMKQLTGGFLKVLDQCK
KE--LNLSDGVISDLYHLWKEEY--DQISRDAGCVIHCMSQKLELV--GGD-GKMHHVNI
KDFALKHGAGDEIATQLVTLAHECEKQKAV--IEDDCERTLEMSKCFRSDVKQVDWTPKM
EVIITEVI-EV-----------------
>PxylGOBP1a
---------MER-R---WCLLV--LA--AAAAGLPGVVRGTVEVMKDVTLGFGEALEQCR
EQ--SQLTEEMMEEFYHFWREDF--KFEARAVGCAIHCMSRYFNLL--GEQ-QRMHHDNT
HKFIQSFPNGEVLSHQMVGIIHTCEQQHDA--ETDHCWRILRVAECFKRESQAQGLAPSM
EMLMAEFIMEADV---------------
>PxylGOBP1b
---------MER-R----LRLV--RV--LVAASLPMLVLSSVEVMKDVTLGFGEALKHCR
EQ--SQLTEEMMEEFFHFWRDDF--KFEQREVGCAIHCMSHYFNLL--DDT-HRMHHQNT
HKFIKSFPNGEVLSQQMVGIIHTCEQAHDK--EPDNCWRILRIAECFKKECQAQGIAPTM
ELLMAEFIMETDV---------------
>PxylGOBP2
---------M-----ASVWSLV--VC--GLMMAALPAARGTAEVMSHVTAHFGKTLEECR
EE--SGLSGEIMEEFHHFWREDF--EVVHRELGCAIICMSNKFQLM--QDD-ARMHHENM
HDYIKSFPKGDLLSETMVRLIHNCEKKYDD--IDDECSRVVKTAACFKKDAQAEGIAPEL
TMI--EAVLEKY----------------
>PxylPBP-A
----------------------------MVLMCALKKVESSADVMKGLSENFGKALGDCK
KE--LDLPDSIMTEFYNFWKDDY--VLSDRSTGCAIICLSSKLDLL--DPD-GNLHHGNA
KDFALKHGADEGMAGQLVGMIHECEKAAPD--NPDACLKVLDIANCFKKKIHELKWAPSM
DVVVAEVLADV-----------------
>PxylPBP-C
---------MWF-P----VRLS--AA--VLLTLAAMDAEGSKETMKDITSGFFKVLNECK
HE--LNLPDHLVGDFYHYWRQEY--ALLDRDLGCAILCMSRKLELI--DAS-GKLHHGNT
QEFAEKHGADNSMASKLVEVLHSCEKQHEA--VSDDCQRALEVAKCFRSSVHELGWAPTI
DVIIEEVLTDM-----------------
>PxylPBP-D
M---ADSTVSRW-R----RFAL--CA--LLVAIQVKKSESSADIMQKLTIGFTEALEHCK
KD--LQISNEVMQDFYNFWREDY--ALVNREMGCVLMCMAARLDLV--TED-LKMHHGNA
HEFAKKHGADDTMAKQLVSIIHECEQGAAS--VPDECARTLEMAKCFKTRIHELKWAPSM
EVVLEEVITELKN---------------
>SlitGOBP1
------------------MLLL--LA--LPLLAAVLPLRADVNVMKDVTLGFGQALDKCR
QE--SQLTEEKMEEFFHFWRDDF--KFEHRELGCAIQCMSRHFNLL--TDS-SRMHHENT
EQFIQSFPNGEVLARQMVELIHACEKQHDH--EDDHCWRILHVAECFKQACVQRGIAPSM
EMMITEFIMEAEAR--------------
>SlitGOBP2
------------------------------MATVTSSVMGTAEVMSHVTAHFGKALEECR
EE--SGLSAEVLEEFQHFWRDDF--EVVHRELGCAIICMSNKFSLL--QDD-SRMHHVNM
HDYVKSFPNGHVLSEKLVGLIHNCEKQFDS--MTDDCERVVKVAACFKVDAKAAGIAPEV
AMI--EAVMEKY----------------
>SlitPBP1
------MANARW-------RFV--FV--VYALYLTSAVLGSQDLMAKMTKGFTRVVDDCK
TE--LNVGDHIMQDMYNYWREDY--QLINRDMGCMLLCMAKKLDLM---DD-QTMHHGKT
EDFAKSHGADDDVAKKLVSVIHECEQQHTG--IADDCMRVLEVAKCFRTKIHELKWAPSM
EVIMEEVMTAV-----------------
>SlitPBP2
---------MSL--------RV--AL--VVAASLLVVVQASQDVMKNLAINFAKPLDDCK
KE--MDLPDSVTTDFYNFWKEGY--ELTNRQTGCAILCLSSKLEIL--DQE-LNLHHGRA
QEFAMKHGADEAMAKQIVDMIHTCAQSTPD-VAADPCMKTLNVAKCFKLKVHELNWAPSV
ELIVGEVLAEV-----------------
>SlitPBP3
---------MGS-R----NVFV--AL--VVLTVAMRETEPSKDPMKYIASGFVKVLEECK
HE--LNMNDHLIADLFHYWKLEY--TLLNRDTGCAIICMGKKLDLL--DAN-GRMHHGNA
QEFAKKHGAGDEVASQIVQIIHECEKKHER--DDDECLRVLEVAKCFRTGIHELNWQPNV
EVIVSEVLTEI-----------------
>AtraGOBP1
---------MQRAR----AGLL--AA--VVAALLAGPARADVAVMKDVTLGFGEALEHCR
EE--SQLTPEKMEEFFHFWREDF--KFEHRELGCAIHCMSKYFNLL--TDA-SRMHHENT
HKFITSFPNGEVLASQMVQMIHTCEKQFDS--EPDNCWRILRVAECFKKSCQDKGIAPTM
EMLLAEFIMEAET---------------
>AtraGOBP2
---------M-----MLVC-YF--VV--CLVMASIGGVRGSAEVMSHVTAHFGKALEECR
EE--SGLKTEVMEEFKHFWSADF--EVVDRELGCAIICMSNKFSLL--QED-TRIHHVNM
DEYIKSFPNGEVLSQRMVQMIHNCEKHYDD--IADECDRVVKVSACFKADAIKEGIAPEV
AMI--ESVMEKY----------------
>AtraPBP-A
-------MKMHL-------FVQ--VI--AASVMLMAGVDSSPEIMKDLSINFGKALDTCK
KE--LDLPDSINEDFYKFWKEDY--EITNRLTGCAIKCLSEKLEMV--DAD-GKLHHGNA
REFAMKHGADDAMAKQLVDLIHGCEKSIPP--NDDRCMEVLSIAMCFKKEIHNLKWAPNM
EVVVGEVLAEV-----------------
>AtraPBP-C
---------MSQVR----VVSF--TL--AVLVVGVNMIEASQETMKQITSGFFKTLETCK
QE--LQLPDHIISDLYHYWKEDY--TLLNRDTGCAILCMSKKLDMV--DSE-GKLHHGNT
QEFALKHGAAGDVASKLVSLIHECEKQFES--IQDECLRVLEIAKCFRTDIAKLDWAPKM
DVIISEVLTEI-----------------
>AtraPBP-D
-----MAAALRW-------PLA--VC--VLGLFCVQTIHSSQEVLHKMTASFSKTVEQCK
NE--LNVGDNILQDLYNFWKEEY--QLINRELGCVIMCMAAKLDLI-QVDE-YKMHHANA
HDFAKQHGADDELAKQLVTMIHDCEKQFAD--NSDHCARTLDVAKCFRTKIHGLKWAPDM
EVVLEEIMAEASSS--------------
>BanyGOBP1
------------------MFRN--VF--LMLCSVSVGLYADVEVMKDVTLGFGEALQHCR
EE--SQLSEDKMEEFFHFWRDDF--KFEDRELGCAIKCMSAHYDLL--TDS-HRMHHENT
DRFIKSFPNGEVLSQQMVQLIHECEQQHDA--EEDHCWRILRVAECFKGACQRHGIAPTM
EMLMAEFIMEAESR--------------
>BanyGOBP2
---------M-----ASCWYIM--VV--MVMSMVSRPVAGTAEVMSHVTAHFGKSLEECR
EE--SGLSPEILEEFQHFWSEDF--EVVHRELGCALICMSNKFSLM--EDD-ARMHHVNM
HDYIKSFPKGELLSAKMVELIHNCEQEYDD--IKDDCSRVVKVAACFKVSAKDEGIAPEV
AMI--EAVLEKY----------------
>BanyPBP-C
---------MFK------VVPI--VV--FLFIFISINEISTNETMKNITSGFLKVLDDCK
HE--LNLSENVLADMYHFWKADH--ALLHRDTGCAIVCMSKKLNLL--DTS-GKLHHGNA
QEFAVNHGAASDMASKLVSVVHECEQKHDA--EEDPCLRALEIAKCFREVMHEMNWAPRM
DIIISEVLTEI-----------------
>BanyPBP-D
-----MATRARW-------RFL-AVV--VFVVTHGHRAIASQEIMKKLTTGFSKALEECK
QE--MGFGEHIMKDFYNYWKEDY--ELLNRETGCAIMCMASKFDLI--ADD-MSLHHQNA
HEFAKTHGADDDMAKQLVNMLHDCEKVHDS--IVDNCSKTLEISKCFRTKIHELKWAPSM
EEILEEVMTEV-----------------
>CcecGOBP1
---------MGA-RYQGSMKYL--VV--CLLAACAAVGAEQSIIMKDVTLGFGEALERCR
EE--SQLTEEKMEEFFHFWREDF--KFEHRELGCAIKCMSTHFDLL--TDS-HRMHHENT
DKFIKSFPDGEMLSKKMVEIIHSCEKQHDS--EEDHCWRILRVAECFKVTCLQSGLAPTM
EMLMAEFIMEAEA---------------
>CcecGOBP2
---------MYK-------LLL--VA--TVAALAVSSVEGTAEVMSHVTAHFGKSLEECR
EE--SGLSKEVMEEFQHFWHDDF--EVVHRELGCAIICMSNKFSLM--HDD-ARVHHVNM
AEYVKGFPNGAVLSDKMVAMIHNCEKKFDD--IQDECTRVVKTAACFKQDCRKEGIAPEV
AMI--EAVLEQY----------------
>CcecPBP-C
------------------MKLL--WA--LLALGLVGGLQASSDTVKSITAGFFKMLDECK
HE--LNLTENVLMELYHFWKEDS--ALLSRDIGCAIVCMSKKLNLV--DET-GKLHHGNA
QDFAVQHGADSTVAQKLVTVVHACEEQHQG--VADPCMRALEVARCFRAGMHELHWAPKL
DVIVTEILTEV-----------------
>CcecPBP-D1
------MATTRW--------RL--LA--CCCLAYVAVVSPSQEIMKKLSTGFGKVLGECR
DE--LNAGDHIMRDFENYWLEEY--QLLNREFGCMVLCMAGKHKLL--TSEGQGIHHDSA
HEFAKKHGADDETAKQLASILTSCEVAAAAEAAGDTCLRALEVAKCFRTKIHALQWAPTL
EQIIEEVLTDVSWSF-CTVGFS----KR
>CcecPBP-D2
---------MAD-Q----RRLL--AA--CCLLLLLARAWATQEVMKKLTIGFGKVLSECK
TE--LSMGDHIMQDFTNYWKEDY--QLLNRDFGCMVICMASKHNLL--TED--GVHHENA
HEFAKKHGADDDTAKQIISLLHNCEAPNSS--QSDDCLRALEVSKCFKSRIHELKWAPSM
EEIIEEIMTDVSIVARLHVTTSLANVKP
>LaccGOBP1
---------M---R---CRVFC--LL--VIVATSVPPSRASVEVMKDVTLGFGEALRHCR
EE--SQLTEDKMEEFFHFWRDDF--KFEDRELGCAIKCMSNHFNLL--TDS-HRMHHENT
DRFIKSFPNGEQLSKQMVQLIHTCEKQHDA--EADHCWRILRVAECFKRSCQAQGIAPTM
ELLMAEFIMESEAR--------------
>LaccGOBP2
---------M-----GSAWVWL--GA--AFLSAALHLARSDAEVMSHVTAHFGKALEECR
EE--SGLSADVMEDFKHFWSEDF--DVVHRELGCAIICMSNKFSLM--QDD-ARMHHVNM
NDYVKSFPKGEILSAKMVELIHNCEKQYDD--IEEECSRVVKVAACFKRDAKAEGIAPEV
TMI--EAVMEKY----------------
>LaccPBP-A
---------MTK-------ELL--IL--CLVVVMKRQVESSQDIMKTLTANFMKSLGACK
TE--MDLPDTINTDFLNFWKIGY--ELSNPMTGCAVICLSNKLHLV--ETD-GSLHHGNT
QEFAVRHGADGTMAKQLADLLQQCETAAPA--NDDSCLKMLGVVKCFKAEIHDLDWVPDV
ELIIKDILEKN-----------------
>LaccPBP-B
---------MFRIKLIVNKYVI--VI--VLVILQHVKTNKYVDVMQKLSYSFGLNLLECG
DV--GNATKSMENEVYNYWNVNH--EMNHKSTGCLVLCSMAKLQLL--DEE-GQLKLDHA
EGYVKANGGDDEIFSTLISLYTKCRKAVMS--ASDPCEVALEVSKCLRQSVHDLGWTPDI
SSLL--LLNTN-----------------
>LaccPBP-C
---------MAR------SFVL--VG--LVLIIAANEMEASEETMRGITSSFLKVLDQCK
RE--LNLGDHILTDLYHFWKEDT--SLVHRDTGCAIVCMSNKLELL--DTS-GKLHHGNA
QEFAIKNGAAEDVAARLVKMVHECEQQHDA--NEDGCLRALDVAKCFRNSLRELHWAPTM
EIVVSEVLTEI-----------------
>LaccPBP-D
-----MAASMKW-------RLI--AVCAVCIVFNVDRAAGSQEIIKKLTKGFVKVMEQCK
AE--LNLGDHIMQDFMNYWREEY--QLLNRDLGCAITCMASKLDLI--SDD-MKLHHGNA
HEFAKSHGADDDMAKQLVTMIHDCEKEHEG--ENDECIKALEIAKCFRTKIHGLKWAPSM
ETILEEVMTEV-----------------
>ObruGOBP1a
------------------MDEK--VA--LVVLFLIQGIWADVAVMKDVTLGFGQALAKCR
EE--SQLNEEKMEEFFHFWRDDF--KFEHRELGCAIQCMSRHFNLL--TDS-SRMHHENT
EKFIKSFPNGEALSRQMVEAIHGCEQMHDV--EEDHCWRILRVAECFKKTCQEKGIAPSM
EIVMAEFIMESEE---------------
>ObruGOBP1b
---------MEA-R---VFLTV--VL--VVLVALVQGLRADVNVMKDVTLGFGEALQKCR
EE--SELSEEKMEEFFHFWRDDF--KFEHRELGCAIQCMSHHFNLL--TSS-SRMHHESM
DNFVKSFPNGEALSAQMVAMIHGCEQRFEA--DEDHCWRILHVAECFKQRCQEGGVAPTM
EMMMAEFIVQTE----------------
>ObruGOBP2
---------M----------MLCQIA--VLVLGAVGLVRGTAEVMSHVTAHFGQALEECR
EE--SGLSAEVLEEFQHFWREDF--EVVHRELGCAIICMSNKFSLM--QED-SRMHHVNM
HDYVKSFPDGQVLSEKMVGLIHNCEKKYDD--LEDDCDRVVKVAACFKRDAKRDGIAPEV
TMI--EAVMEKYM---------------
>ObruPBP-A
-----MVTMMKM-K----------VV--LLLVGFVMLTEASQDVVMEMTKTFAKPLEACK
IE--LNLSESVSTDILNFWKDGY--ELNDPSTGCAIICLASKLELL--DPE-YNLHHGKA
HDFAKTHGADDGLAKQLVDLLLGCNQKNSE--EQDFCWRALKVAKCFKAEIHNLNWTPSM
ELIVGDLLAEI-----------------
>ObruPBP-C
---------MDK------KYLV--CV--LVLVLVATVQVEAGDAMKFLAKGFLKVLEECK
KE--LNLDDQLLSDLYYYWKQDY--SRLSRDTGCAIICMSKKLDLL--DET-GKMHHGNA
KEYAMAQGADADLAVKIINVIHGCEKEQDP--HEDHCLWVLEVAKCFRTRIHELEWSPTM
EVVIGEVLVEIS----------------
>ObruPBP-D
------MARLTW-C----------LV--LVCLWGLERSWGSQEVLLNMSKGFGAAFEDCK
IE--QNVQDHIMQDFFNFWREDY--ALVNRELGCMVICVAQRLGLM--DAD-MKMHHGNA
HEFAQKHGADDETAKKLVSVCHDCEKQHEA--VEDHCARILEVAKCFRTKIHELKWAPSM
AVVMEEMMNAL-----------------
>PxutGOBP1
---------M---R---CTAAL--AA--LAVLAAAPGALATSDIMKDVTLGFGEALQHCR
EE--SQLTEDKMEEFFHFWREDF--KFEERALGCAIQCMSRHFDLL--TDT-HRMHRENT
DRFIKSFPNGEVLSQQMVDMIHACEAQYDT--EPDHCWRILRVAECFKASCQQRGIAPTM
EQLMAELIMEAAER--------------
>PxutGOBP2
---------MDM---GLLHWCLSCAL--AGLALTAAPAAATAEIMSHVTAHFGQTLEECR
EE--SGLTMDMMEAFAHYWSEDFGKATVQREFGCALICMSHKFSLL--QDD-VRLHHLNM
DDYIRSFPNGELLSTKMVSMIHECERQYDS--VEDDCDRIVDVSLCFRSAAQREGIAPNL
AMV--EAALEQYT---------------
>PxutPBP-A
---------MQI------NLILS-VI--LTIAVFGIQISSHPVLMHNILVHFLKPVSRCQ
QE--MGLPDTIYNDFYNFWSEDY--VITNNATGCAFICIAARLNLIVNGPN-SHINLNTF
FQYSRKRGADDQTAKRLLQLLRYCEGQSRD--ETDTCMRVVHCANCFRREIHALNWAPKV
EEIP------------------------
>PxutPBP-D
M----ASSGTRW-------RML--AVCVLCAALRPPPASASQQLMKQLTAGFMKAMDVCR
KE--LNLGDHIMQDFMNFWREEY--ELVNRDLGCAISCIAAKLDLL--TED-LKMHHDNA
REFAIKHGADEDVAKQLVSIIHDCERSNEG--ESDDCRRVLEISKCFRTKIHQLNWAPSM
EVLLEEIMTEV-----------------
>PsenGOBP1
---------M--------RRTA--VW--VLISCLVGLAWGSADIMKDVTLGFGEALQHCR
EE--SQLTEEQMEEFFHFWREDF--KFEAREVGCAIQCMSRYFNLL--TDS-HRMHHENT
DKFIKSFPNGEVLSKQMVEMIHTCEKKFDD--VEDHCWRILRVAECFKLACVERDIAPTM
ELLMAEFIMEAET---------------
>PsenGOBP2
---------M-----VSRW-VC--VI--VVGLVVTNPVKGLAEIMSHVTAHFGKSLEECR
EE--SGLSPEILEAFQHFWSEDF--EVVHRELGCALICMSNKFALM--QDD-ARMHHLNM
HDYVKSFPQGELLSTKMVELIHNCEKQYDD--MEDDCSRVVKVAACFKVDAKKEGIAPEV
TMI--EAVLEKY----------------
>PsenPBP-B
-----------------------------------------MNVVQEFSYNFGSKMFECG
KK--MNYASDLFEDILNYWNEDY--QLKNLGLGCLVVCSLVAFDLV--NED-GDLVVGNA
EGYLLANGADTFAKSGIVEIVEDCYLFFF--------------------------LLPPA
APLA--LISDEKYPIT------------
>PsenPBP-C
---------MAR-----------CFL--LLSMVTVGYVLASRETMKGVTYSFLKVLDECK
RE--LNLPENILVDLYYFWKEET--ALVKRDAGCALVCMSKKLNLL--DSD-GKIHHGNA
QEFALKHGAAEEVASQLVATVHECEKQHEV--HDDLCLRALEVAKCFRDGIRRLNWAPNL
EVVVGEVLTEV-----------------
>PsenPBP-D
-----MASRSRW-------RLL--VV--YVCYFQLLEVQASQEVMEKLTTGFAKALSECK
RE--LNFGDHIMQDFFNYWKEEY--ELVNRELGCAIMCMAAKHDLI--SED-MKLHHDNA
HAFAKTHGADDDLAKQLVTMIHECETNAEQ--NDDDCAKTLNIAKCFRTKIHQLQWAPSM
EAIIAEVITDI-----------------
>PintGOBP1
---------MDT-----TRRRL--VA--ILVGLLPALVGADVVVMKDVTLGFGEALEHCR
EE--SGLTSDKMEEFFHFWREDF--KFEHRELGCAIHCMSRHFNLL--TDA-SRMHHDNT
HKFIKSFPNGEILASQMVELIHSCEKKFDH--EEDHCWRILHVAECFKMSCQEKGLAPTM
EMLLAEFIMEAEA---------------
>PintGOBP2
---------M-----VSPC-YI--AF--ALVLASISSVRGDAEVMSHVAAHFGKALEECR
EE--SGLTTEVMEEFKHFWSKDF--EVVHRELGCAIICMSNKFSLL--KDD-SRIHHVNM
NEYVKSFPNGEILSEKMVSLIHNCEKQYDD--ITDDCSRVVKVAACFKADATKEGIAPEV
AMI--EAVIEKY----------------
>PintPBP-A
M--KAIVSKMGL-------RVI--VL--ASVVVTLAGVDSSADVMKELTINFAKALDQCK
KE--LDLPDSINKDFNNFWKDDH--DITNRLTGCAIWCLSSKLEML--DQD-FKLHHKNT
HEFAKKHGADDAMAQQLVDLIHGCENSVPA--NPDICLNTLGIAKCFKMEIHKLNWAPDM
DLVIAEVLAEV-----------------
>PintPBP-C
MWRGFYPRSLKMSR----VLFF--FF--AMLLVGVSKTDASQETLKHITSGFLRTLDQCK
HE--LQLPDHIVSDLYHYWREDY--SLLNRDTGCAILCMSKKLDMV--DSE-GKLHHGNT
REFAEKHGAASDVASKLVSLLHECEKQFES--IEDECMKVLEIAKCFRTDVRKLDWAPKM
DVIISEVLTEI-----------------
>PintPBP-D
-----MAVTPKW-------RLL--VC--VLGLLCMQRVHSSKEVMHKMTASFSKVIDQCK
SE--LNLSENIMQDLMNFWKEEY--ELLNRELGCVIMCMATKLDLV-QVNE-YKMHHANA
HEFAKQHGADDEVAKQLVTMIHDCEKQFES--NGDYCARTLEVAKCFRTKIHSLKWAPDM
ETVLEEIMAEDAKQ--------------
